# Supplementary material for: Comparing internal and external validation in the discovery of qualitative treatment-subgroup effects using two small clinical trials
Source: Contemp Clin Trials Commun. 2019 Apr 28;15:100372. doi: 10.1016/j.conctc.2019.100372 (PMC6523033; doi:10.1016/j.conctc.2019.100372)
Supplement: Multimedia component 1 [file mmc1.xml]

<?xml version="1.0" encoding="UTF-8" standalone="no"?><data:data><datasets><author>maren.olsen@duke.edu</author><type>0</type><dataset><value>3</value><reason>Other (please explain)</reason><comments>Upon request, de-identified data sets can be created and shared with appropriate data-use agreements in place</comments></dataset></datasets></data:data>
